# Supplementary material for: The Adaptable Binding Cleft of RmuAP1, a Pepsin-like Peptidase from Rhodotorula mucilaginosa, Enables the Enzyme to Degrade Immunogenic Peptides Derived from Gluten
Source: Biomolecules. 2025 Dec 11;15(12):1725. doi: 10.3390/biom15121725 (PMC12730222; doi:10.3390/biom15121725)
Supplement: Supplementary file 1 [file biomolecules-15-01725-s001.zip]

Archive with 2 entries (2 files):
- biomolecules-4000939-supplementary.pdf
- biomolecules-4000939-validation report.pdf
